# Supplementary material for: Automated PROMISE V2 Scoring from PSMA PET/CT Reports Using Large Language Models: A Comparative Evaluation of Prompt Design and Model Performance
Source: Curr Oncol. 2026 Jun 9;33(6):349. doi: 10.3390/curroncol33060349 (PMC13298828; doi:10.3390/curroncol33060349)
Supplement: Supplementary file 1 [file curroncol-33-00349-s001.zip]

Archive with 1 entries (1 files):
- curroncol-4254804-supplementary.pdf
